# Supplementary material for: Receptor-Binding Domain (RBD) Antibodies Contribute More to SARS-CoV-2 Neutralization When Target Cells Express High Levels of ACE2
Source: Viruses. 2022 Sep 16;14(9):2061. doi: 10.3390/v14092061 (PMC9504593; doi:10.3390/v14092061)
Supplement: Supplementary file 1 [file viruses-14-02061-s001.zip]

Archive with 1 entries (1 files):
- viruses-1914965-supplementary.pdf
